# Supplementary material for: Genome-Wide Identification and Functional Characterization of the Acyl-CoA Dehydrogenase (ACAD) Family in Fusarium sacchari
Source: Int J Mol Sci. 2025 Jan 24;26(3):973. doi: 10.3390/ijms26030973 (PMC11817166; doi:10.3390/ijms26030973)
Supplement: Supplementary file 1 [file ijms-26-00973-s001.zip]

Archive with 1 entries (1 files):
- ijms-3392871-supplementary.pdf
